# Supplementary material for: Sex‐Specific Biological Predictors for Identifying Individuals With Low Bone Mineral Density Using the Taiwan Biobank Database
Source: J Osteoporos. 2026 Jun 23;2026:6485124. doi: 10.1155/joos/6485124 (PMC13288052; doi:10.1155/joos/6485124)
Supplement: Supplementary file 1 — Supporting Information R version and session information used for the analyses. [file JOOS-2026-6485124-s001.txt]

R version 4.5.2 (2025-10-31)
Platform: aarch64-apple-darwin20
Running under: macOS Sonoma 14.8.5

Matrix products: default
BLAS:   /System/Library/Frameworks/Accelerate.framework/Versions/A/Frameworks/vecLib.framework/Versions/A/libBLAS.dylib 
LAPACK: /Library/Frameworks/R.framework/Versions/4.5-arm64/Resources/lib/libRlapack.dylib;  LAPACK version 3.12.1

locale:
[1] en_US.UTF-8/en_US.UTF-8/en_US.UTF-8/C/en_US.UTF-8/en_US.UTF-8

time zone: America/Denver
tzcode source: internal

attached base packages:
[1] stats4    grid      stats     graphics  grDevices utils     datasets  methods   base     

other attached packages:
 [1] gridExtra_2.3           tableone_0.13.2         patchwork_1.3.2         xgboost_3.2.1.1         ResourceSelection_0.3-6
 [6] Metrics_0.1.4           rpart_4.1.24            broom.helpers_1.22.0    performance_0.15.2      gtsummary_2.4.0        
[11] vtable_1.4.8            kableExtra_1.4.0        varImp_0.4              measures_0.3            lubridate_1.9.4        
[16] forcats_1.0.1           stringr_1.5.2           tibble_3.3.0            tidyverse_2.0.0         tidyr_1.3.1            
[21] rstatix_0.7.2           repr_1.1.7              relaimpo_2.2-7          mitools_2.4             survey_4.4-8           
[26] survival_3.8-3          boot_1.3-32             readr_2.1.5             rcompanion_2.5.0        randomForest_4.7-1.2   
[31] purrr_1.1.0             psych_2.5.6             pROC_1.19.0.1           plyr_1.8.9              party_1.3-20           
[36] strucchange_1.5-4       sandwich_3.1-1          zoo_1.8-14              modeltools_0.2-24       mvtnorm_1.3-3          
[41] pacman_0.5.1            olsrr_0.6.1             mltools_0.3.5           mlbench_2.1-8           magrittr_2.0.4         
[46] MASS_7.3-65             JuliaCall_0.17.6        Julia_1.3.5             Hmisc_5.2-4             glmnet_4.1-10          
[51] Matrix_1.7-4            ggpubr_0.6.1            ggcorrplot_0.1.4.1      earth_5.3.5             plotmo_3.7.0           
[56] plotrix_3.8-14          Formula_1.2-5           dplyr_1.1.4             DMRnet_0.4.1            DescTools_0.99.60      
[61] corrplot_0.95           correlation_0.8.8       Compositional_8.1       coefplot_1.2.9          caret_7.0-1            
[66] lattice_0.22-7          ggplot2_4.0.0           car_3.1-3               carData_3.0-5           bestglm_0.37.3         
[71] leaps_3.2              

loaded via a namespace (and not attached):
  [1] fs_1.6.6              matrixStats_1.5.0     httr_1.4.7            RColorBrewer_1.1-3    insight_1.4.2        
  [6] doParallel_1.0.17     grpreg_3.6.0          numDeriv_2016.8-1.1   tools_4.5.2           backports_1.5.0      
 [11] utf8_1.2.6            sjlabelled_1.2.0      R6_2.6.1              nortest_1.0-4         sn_2.1.3             
 [16] withr_3.0.2           textshaping_1.0.3     quantreg_6.1          cli_3.6.5             S7_0.2.0             
 [21] proxy_0.4-27          systemfonts_1.3.1     foreign_0.8-90        svglite_2.2.1         parallelly_1.45.1    
 [26] labelled_2.15.0       Rfast2_0.1.5.6        readxl_1.4.5          rstudioapi_0.17.1     generics_0.1.4       
 [31] shape_1.4.6.1         osqp_1.0.0            abind_1.4-8           lifecycle_1.0.4       multcomp_1.4-28      
 [36] recipes_1.3.1         pls_2.9-0             haven_2.5.5           cowplot_1.2.0         emplik_1.3-2         
 [41] pillar_1.11.1         knitr_1.50            gld_2.6.8             corpcor_1.6.10        bigstatsr_1.6.2      
 [46] future.apply_1.20.0   codetools_0.2-20      bigassertr_0.1.7      Rnanoflann_0.0.3      glue_1.8.0           
 [51] data.table_1.17.8     vctrs_0.6.5           cellranger_1.1.0      gtable_0.3.6          datawizard_1.2.0     
 [56] zigg_0.0.2            gower_1.0.2           xfun_0.53             prodlim_2025.04.28    Rfast_2.1.5.1        
 [61] libcoin_1.0-10        timeDate_4041.110     iterators_1.0.14      hardhat_1.4.2         lava_1.8.1           
 [66] rgl_1.3.24            TH.data_1.1-4         ipred_0.9-15          nlme_3.1-168          flock_0.7            
 [71] useful_1.2.7          mixture_2.2.0         colorspace_2.1-2      DBI_1.2.3             nnet_7.3-20          
 [76] Exact_3.3             mnormt_2.1.1          tidyselect_1.2.1      compiler_4.5.2        extrafontdb_1.1      
 [81] bigparallelr_0.3.2    mda_0.5-5             htmlTable_2.4.3       SparseM_1.84-2        expm_1.0-0           
 [86] xml2_1.4.0            bayestestR_0.17.0     checkmate_2.3.3       scales_1.4.0          lmtest_0.9-40        
 [91] quadprog_1.5-8        multcompView_0.1-10   digest_0.6.37         goftest_1.2-3         rmarkdown_2.30       
 [96] htmltools_0.5.8.1     pkgconfig_2.0.3       base64enc_0.1-3       extrafont_0.20        fastmap_1.2.0        
[101] rlang_1.1.6           htmlwidgets_1.6.4     farver_2.1.2          jsonlite_2.0.0        energy_1.7-12        
[106] ModelMetrics_1.2.2.2  Rcpp_1.1.1            stringi_1.8.7         rootSolve_1.8.2.4     parallel_4.5.2       
[111] listenv_0.9.1         lmom_3.2              splines_4.5.2         hms_1.1.3             ggsignif_0.6.4       
[116] reshape2_1.4.4        evaluate_1.0.5        RcppParallel_5.1.11-1 tzdb_0.5.0            foreach_1.5.2        
[121] Rttf2pt1_1.3.14       MatrixModels_0.5-4    future_1.67.0         coin_1.4-3            broom_1.0.10         
[126] e1071_1.7-16          viridisLite_0.4.2     class_7.3-23          gsl_2.1-8             minpack.lm_1.2-4     
[131] cluster_2.1.8.1       timechange_0.3.0      globals_0.18.0        rmio_0.4.0           
